# Supplementary material for: Cardiac-MRI Predicts Clinical Worsening and Mortality in Pulmonary Arterial Hypertension: A Systematic Review and Meta-Analysis
Source: JACC Cardiovasc Imaging. 2021 May;14(5):931–42. doi: 10.1016/j.jcmg.2020.08.013 (PMC7525356; doi:10.1016/j.jcmg.2020.08.013)
Supplement: Supplemental Data [file mmc2.xlsx]

## Sheet: CMR in Pulmonary Hypertension
Name	numberParticipants	HazardRatio	CI Start	CI End	StandardError	Variance
RVEF
Mortality
Abe 2019	65	0.99	0.927	1.057	0.0335	0.00112
Bredfelt 2018	75	0.975	0.947	1.004	0.0149	0.00022
Brewis 2016	140	0.976	0.957	0.995	0.01	0.0001
Dawes 2018	88	0.98	0.953	1.007	0.0139	0.00019
Grapsa 2020	30	1.045	0.98	1.114	0.0328	0.00108
Simpson 2019	64	0.98	0.95	1.011	0.0159	0.00025
Swift 2017	576	0.985	0.976	0.994	0.0047	2e-05
Van de Veerdonk 2011	110	0.938	0.902	0.976	0.02	0.0004
Clinical worsening
Badagliacca 2016	74	0.85	0.785	0.92	0.0404	0.00163
de Siqueira 2016	69	0.967	0.935	1	0.0172	0.0003
Freed 2012	58	0.95	0.92	0.981	0.0164	0.00027
Jose 2019	19	0.925	0.853	1.004	0.0418	0.00175
Kang 2013	30	0.96	0.91	1.013	0.0273	0.00075
Knight 2015	40	0.93	0.87	0.994	0.034	0.00116
Leng 2019	80	0.95	0.91	0.992	0.0219	0.00048
Li 2017	41	0.909	0.791	1.045	0.0709	0.00503
Mouratoglou 2018	36	0.96	0.91	1.013	0.0273	0.00075
Sato 2015	68	0.95	0.91	0.992	0.0219	0.00048
Wang 2020	100	0.955	0.928	0.983	0.0146	0.00021
Yamada 2012	41	0.97	0.92	1.023	0.027	0.00073
Pooled Statistics
RVEF total	1804	0.965	0.954	0.976
RVEF mortality	1148	0.979	0.969	0.99
RVEF clinical worsening	656	0.951	0.939	0.964
RVEDVI (per ml)
Mortality
Abe 2019	65	1.013	1.002	1.024	0.0056	3e-05
Bredfelt 2018	75	1.006	0.996	1.016	0.0051	3e-05
Brewis 2016	140	1.005	0.995	1.015	0.0051	3e-05
Dawes 2018	88	1.006	0.998	1.014	0.0039	2e-05
Simpson 2019	64	1.01	0.99	1.03	0.0102	0.0001
Swift 2017	576	1.004	1	1.008	0.002	0
Van de Veerdonk 2011	110	1.011	0.996	1.026	0.0076	6e-05
Clinical worsening
Badagliacca 2016	74	1.024	1.012	1.036	0.006	4e-05
de Siqueira 2016	69	1.004	0.997	1.011	0.0036	1e-05
Freed 2012	58	1.01	1	1.02	0.0051	3e-05
Jose 2019	19	1.016	0.988	1.045	0.0144	0.00021
Knight 2015	40	1.02	0.99	1.051	0.0152	0.00023
Leng 2019	80	1.01	1	1.02	0.0051	3e-05
Li 2017	41	1.013	0.992	1.034	0.0107	0.00011
Mouratoglou 2018	36	1.01	1.001	1.019	0.0046	2e-05
Sato 2015	68	1.01	1.001	1.019	0.0046	2e-05
Wang 2020	100	1.005	1	1.01	0.0026	1e-05
Yamada 2012	41	1.02	1	1.04	0.0101	0.0001
Pooled Statistics
RVEDVI total	1744	1.007	1.005	1.01
RVEDVI Mortality	1118	1.006	1.003	1.008
RVEDVI Clinical worsening	626	1.01	1.006	1.013
RVESVI (per ml)
Mortality
Abe 2019	65	1.015	1.002	1.028	0.0066	4e-05
Bredfelt 2018	75	1.007	0.997	1.017	0.0051	3e-05
Brewis 2016	140	1.01	1	1.02	0.0051	3e-05
Dawes 2018	88	1.007	0.997	1.017	0.0049	2e-05
Simpson 2019	64	1.01	1	1.02	0.0051	3e-05
Swift 2017	576	1.007	1.002	1.012	0.0025	1e-05
Van de Veerdonk 2011	110	1.014	1.001	1.027	0.0066	4e-05
Clinical worsening
Badagliacca 2016	74	1.029	1.017	1.042	0.006	4e-05
de Siqueira 2016	69	1.006	0.998	1.014	0.0041	2e-05
Freed 2012	58	1.01	1	1.02	0.0051	3e-05
Jose 2019	19	1.022	0.997	1.048	0.0129	0.00017
Knight 2015	40	1.02	0.99	1.051	0.0152	0.00023
Leng 2019	80	1.01	1	1.02	0.0051	3e-05
Li 2017	41	1.015	0.994	1.037	0.0107	0.00011
Mouratoglou 2018	36	1.02	1.003	1.037	0.0086	7e-05
Wang 2020	100	1.008	1.002	1.014	0.003	1e-05
Yamada 2012	41	1.02	1	1.04	0.0101	0.0001
Pooled Statistics
RVESVI total	1676	1.01	1.008	1.013
RVESVI Mortality	1118	1.009	1.005	1.012
RVESVI Clinical worsening	558	1.013	1.008	1.018
RV SVI
Mortality
Abe 2019	65	0.919	0.858	0.984	0.035	0.00123
Bredfelt 2018	75	0.995	0.964	1.027	0.0161	0.00026
Brewis 2016	140	0.952	0.924	0.981	0.0152	0.00023
Dawes 2018	88	1.007	0.989	1.025	0.0092	8e-05
Swift 2017	576	0.995	0.987	1.003	0.0041	2e-05
Clinical worsening
de Siqueira 2016	69	0.995	0.967	1.024	0.0146	0.00021
Freed 2012	58	0.98	0.96	1	0.0105	0.00011
Jose 2019	19	0.953	0.874	1.038	0.0439	0.00193
Knight 2015	40	0.94	0.86	1.027	0.0454	0.00206
Leng 2019	80	0.99	0.95	1.032	0.021	0.00044
Li 2017	41	0.961	0.864	1.069	0.0543	0.00295
Mouratoglou 2018	36	1.015	0.986	1.045	0.0148	0.00022
Yamada 2012	41	1.01	0.97	1.052	0.0206	0.00042
Pooled Statistics
RV SVI total	1328	0.989	0.978	1.001
RV SVI Mortality	944	0.984	0.965	1.004
RV SVI Clinical worsening	384	0.992	0.979	1.004
RV MI (per g/m)
Mortality
Bredfelt 2018	75	1.01	0.974	1.047	0.0185	0.00034
Brewis 2016	140	0.999	0.985	1.013	0.0072	5e-05
Dawes 2018	88	1.005	0.992	1.017	0.0063	4e-05
Simpson 2019	64	1.02	1.005	1.035	0.0075	6e-05
Swift 2017	576	1.004	0.997	1.011	0.0036	1e-05
Clinical worsening
Badagliacca 2016	74	0.994	0.969	1.02	0.013	0.00017
Freed 2012	58	1.03	1	1.061	0.0151	0.00023
Mouratoglou 2018	36	1.034	0.99	1.08	0.0222	0.00049
Sato 2015	68	1.04	1.001	1.08	0.0195	0.00038
Yamada 2012	41	0.96	0.88	1.047	0.0444	0.00197
Pooled Statistics
RV MI total	1220	1.008	1.001	1.016
RV MI Mortality	943	1.006	1	1.012
RV MI Clinical worsening	277	1.018	0.994	1.041
LVEF
Mortality
Abe 2019	65	0.991	0.92	1.067	0.0379	0.00144
Bredfelt 2018	75	0.997	0.969	1.026	0.0145	0.00021
Brewis 2016	140	0.989	0.97	1.008	0.0099	0.0001
Dawes 2018	88	1.001	0.969	1.035	0.0168	0.00028
Simpson 2019	64	1.01	0.96	1.063	0.0259	0.00067
Swift 2017	576	0.994	0.982	1.006	0.0062	4e-05
Van de Veerdonk 2011	110	0.998	0.96	1.037	0.0198	0.00039
Clinical worsening
de Siqueira 2016	69	0.99	0.953	1.028	0.0194	0.00038
Freed 2012	58	0.99	0.95	1.032	0.021	0.00044
Jose 2019	19	0.91	0.82	1.01	0.0531	0.00282
Knight 2015	40	0.97	0.9	1.045	0.0382	0.00146
Leng 2019	80	0.96	0.91	1.013	0.0273	0.00075
Mouratoglou 2018	36	0.97	0.9	1.045	0.0382	0.00146
Wang 2020	100	0.993	0.96	1.027	0.0172	0.0003
Yamada 2012	41	0.95	0.885	1.02	0.0363	0.00132
Pooled Statistics
LVEF total	1561	0.992	0.984	0.999
LVEF mortality	1118	0.994	0.986	1.003
LVEF clinical worsening	443	0.98	0.963	0.998
LVEDVI	1562	0.985	0.974	0.995
Mortality	1118	0.982	0.968	0.996
Abe 2019	65	0.977	0.924	1.033	0.0285	0.00081
Bredfelt 2018	75	0.985	0.963	1.007	0.0115	0.00013
Brewis 2016	140	0.967	0.946	0.988	0.0112	0.00013
Dawes 2018	88	1.007	0.997	1.016	0.0048	2e-05
Simpson 2019	64	0.98	0.96	1	0.0105	0.00011
Swift 2017	576	0.98	0.971	0.989	0.0047	2e-05
Van de Veerdonk 2011	110	0.962	0.931	0.994	0.0167	0.00028
Clinical worsening	444	0.986	0.969	1.004
de Siqueira 2016	69	1.001	0.98	1.022	0.0108	0.00012
Freed 2012	58	0.96	0.93	0.991	0.0162	0.00026
Jose 2019	19	0.941	0.875	1.013	0.0374	0.0014
Knight 2015	40	0.91	0.84	0.986	0.0408	0.00166
Leng 2019	80	0.99	0.97	1.01	0.0104	0.00011
Mouratoglou 2018	36	1	0.97	1.031	0.0155	0.00024
Wang 2020	100	0.976	0.959	0.993	0.009	8e-05
Yamada 2012	41	1.03	1	1.061	0.0151	0.00023
Pooled Statistics
LVEDVI total	1561	0.985	0.974	0.995
LVEDVI Mortality	1118	0.982	0.968	0.996
LVEDVI Clinical worsening	443	0.986	0.969	1.004
LVESVI
Mortality
Abe 2019	65	0.979	0.895	1.071	0.0458	0.0021
Bredfelt 2018	75	0.991	0.964	1.019	0.0141	0.0002
Dawes 2018	88	1.012	0.989	1.035	0.0116	0.00013
Simpson 2019	64	0.96	0.91	1.013	0.0273	0.00075
Swift 2017	576	0.979	0.963	0.995	0.0084	7e-05
Van de Veerdonk 2011	110	0.942	0.888	0.999	0.0301	0.00091
Clinical worsening
de Siqueira 2016	69	1.009	0.975	1.044	0.0175	0.00031
Freed 2012	58	0.98	0.94	1.022	0.0213	0.00045
Jose 2019	19	1.006	0.923	1.097	0.0442	0.00195
Knight 2015	40	0.95	0.86	1.049	0.0508	0.00258
Leng 2019	80	1	0.96	1.042	0.0208	0.00043
Mouratoglou 2018	36	1	0.97	1.031	0.0155	0.00024
Wang 2020	100	0.972	0.949	0.996	0.0122	0.00015
Yamada 2012	41	1.04	1	1.082	0.02	0.0004
Pooled Statistics
LVESVI total	1421	0.991	0.979	1.003
LVESVI Mortality	978	0.985	0.967	1.003
LVESVI Clinical worsening	443	0.997	0.979	1.014
LVSVI
Mortality
Abe 2019	65	0.967	0.89	1.051	0.0423	0.00179
Bredfelt 2018	75	0.977	0.945	1.01	0.017	0.00029
Brewis 2016	140	0.955	0.929	0.982	0.0141	0.0002
Dawes 2018	88	1.012	0.997	1.027	0.0075	6e-05
Simpson 2019	64	0.97	0.94	1.001	0.016	0.00026
Swift 2017	576	0.975	0.961	0.989	0.0074	5e-05
Van de Veerdonk 2011	110	0.945	0.899	0.993	0.0255	0.00065
Clinical worsening
de Siqueira 2016	69	0.996	0.966	1.027	0.0156	0.00024
Knight 2015	40	0.87	0.772	0.98	0.0607	0.00368
Leng 2019	80	0.97	0.92	1.023	0.027	0.00073
Mouratoglou 2018	36	0.986	0.92	1.057	0.0353	0.00125
Pooled Statistics
LV SVI total	1343	0.976	0.96	0.993
LV SVI Mortality	1118	0.975	0.956	0.995
LV SVI Clinical worsening	225	0.976	0.94	1.012
LV MI (per g/m)
Mortality
Abe 2019	65	1.006	0.966	1.048	0.0207	0.00043
Bredfelt 2018	75	0.991	0.973	1.009	0.0094	9e-05
Brewis 2016	140	0.992	0.97	1.014	0.0112	0.00013
Simpson 2019	64	1.02	1.001	1.039	0.0096	9e-05
Swift 2017	576	1.009	0.998	1.02	0.0056	3e-05
Van de Veerdonk 2011	110	1.03	0.97	1.094	0.0306	0.00094
Clinical worsening
de Siqueira 2016	70	1.025	0.991	1.06	0.0172	0.0003
Leng 2019	80	1	0.96	1.042	0.0208	0.00043
Mouratoglou 2018	36	1.05	1	1.103	0.0249	0.00062
Wang 2020	100	0.988	0.973	1.003	0.0078	6e-05
Yamada 2012	41	1.07	1.02	1.122	0.0244	0.0006
Pooled Statistics
LV MI total	1357	1.009	0.997	1.02
LV MI Mortality	1030	1.005	0.995	1.016
LV MI Clinical worsening	327	1.022	0.991	1.053
PA RAC	646	0.921	0.848	1
Gan 2007	70	0.87	0.79	0.958	0.0492	0.00242
Swift 2017	576	0.95	0.93	0.971	0.0109	0.00012
Ees / Ea ratio	845	0.472	0.327	0.683
Abe 2019	65	0.082	0.007	0.961	1.2555	1.57628
Brewis 2016	140	0.527	0.278	0.999	0.3263	0.10647
Simpson 2019	64	0.24	0.07	0.823	0.6287	0.39526
Swift 2017	576	0.525	0.375	0.735	0.1717	0.02948
Right Atrium
RA Volume index	201	1.008	0.999	1.017
Bredfelt 2018	75	1.014	1.004	1.024	0.0051	3e-05
Freed 2012	58	1	0.99	1.01	0.0051	3e-05
Sato 2015	68	1.01	0.996	1.024	0.0071	5e-05
RA Area index	106	1.083	1.045	1.123
de Siqueira 2016	70	1.088	1.029	1.15	0.0284	0.00081
Mouratoglou 2018	36	1.08	1.03	1.133	0.0242	0.00059
